# Supplementary material for: Novel Lactone-Based Insecticides and Drosophila suzukii Management: Synthesis, Potential Action Mechanisms and Selectivity for Non-Target Parasitoids
Source: Insects. 2023 Aug 9;14(8):697. doi: 10.3390/insects14080697 (PMC10455539; doi:10.3390/insects14080697)
Supplement: Supplementary file 1 [file insects-14-00697-s001.zip]

Archive with 1 entries (1 files):
- insects-2479006-supplementary.pdf
